# Supplementary material for: Diagnostic Accuracy of Lipid Transfer Proteins (LTPs) Specific IgE Assay in Food Allergy: A Systematic Review
Source: Int J Mol Sci. 2024 Dec 1;25(23):12925. doi: 10.3390/ijms252312925 (PMC11641413; doi:10.3390/ijms252312925)
Supplement: Supplementary file 1 [file ijms-25-12925-s001.zip]

Archive with 1 entries (1 files):
- ijms-3251145-supplementary.pdf
